# Supplementary material for: Novel Organic–Inorganic Nanocomposite Hybrids Based on Bioactive Glass Nanoparticles and Their Enhanced Osteoinductive Properties
Source: Biomolecules. 2024 Apr 16;14(4):482. doi: 10.3390/biom14040482 (PMC11047882; doi:10.3390/biom14040482)
Supplement: Supplementary file 1 [file biomolecules-14-00482-s001.zip]

Archive with 2 entries (2 files):
- 15nBG0.5TEOS ⌐/ VIDEO S1.mp4
- 2TEOS ⌐/ VIDEO S2.mp4
